# Supplementary material for: Effects of Aquatic Exercise in Older People with Osteoarthritis: Systematic Review of Randomized Controlled Trials
Source: Geriatrics (Basel). 2025 Jan 13;10(1):12. doi: 10.3390/geriatrics10010012 (PMC11755622; doi:10.3390/geriatrics10010012)
Supplement: Supplementary file 1 [file geriatrics-10-00012-s001.zip]

Archive with 1 entries (1 files):
- geriatrics-3296061-supplementary.pdf
